# Supplementary material for: Rapid Metagenomic Detection of Brucella abortus During a Two-Case Bovine Abortion Investigation in Inner Mongolia, China
Source: Vet Sci. 2026 May 30;13(6):541. doi: 10.3390/vetsci13060541 (PMC13307747; doi:10.3390/vetsci13060541)
Supplement: Supplementary file 1 [file vetsci-13-00541-s001.zip]

Archive with 1 entries (1 files):
- vetsci-4310352-supplementary.xlsx
