# Supplementary material for: Rapid Metagenomic Detection of Brucella abortus During a Two-Case Bovine Abortion Investigation in Inner Mongolia, China
Source: Vet Sci. 2026 May 30;13(6):541. doi: 10.3390/vetsci13060541 (PMC13307747; doi:10.3390/vetsci13060541)
Supplement: Supplementary file 1 [file vetsci-13-00541-s001.zip › vetsci-4310352-supplementary.xlsx]

## Sheet: Table S1
Table S1 Different species of Brucella genome used in this study
Specie	Biovar	Strain	Assembly	Alternate strain name
B. melitensis	1	16M	GCA_000740415.1
B. melitensis	2	ATCC23457	GCA_000022625.1
B. melitensis	3	ether	GCA_000740355.1
B. abortus	1	2308	GCA_000054005.1
B. abortus	2	86/8/59	GCA_000740375.1
B. abortus	3	BER	GCA_000740315.1	Tulya
B. abortus	5	31 96	GCA_000740945.1
B. abortus	6	870	GCA_000740215.1
B. abortus	7	63 75	GCA_000740295.1
B. abortus	9	C68	GCA_000740195.1
B. suis	1	1330	GCA_000223195.1
B. suis	2	Bs364CITA	GCA_000698325.1
B. suis	3	686	GCA_000740255.1
B. suis	2	PT09143	GCA_000698245.1
B. suis	5	513UK	GCA_000740235.1
B. canis	/	ATCC23365	GCA_000018525.1
B. ovis	/	ATCC25840	GCA_000016845.1
B. microti	/	CCM 4915	GCA_000022745.1
B. ceti	/	TE10759-12	GCA_000590795.1
B. pinnipedialis	/	B2/94	GCA_000221005.1
B. vulpis	/	F60	GCA_900000005.1
B. inopinata	/	141012304	GCA_900095155.1
B. neotomae	/	NCTC10084	GCA_900446125.1

## Sheet: Table S2
Table S2 Different biovar of B. abortus genome used in this study
Specie	Biovar	Strain	Source	Assembly
B. abortus	1	2308	Reference	GCA_000054005.1
B. abortus	2	86/8/59	Reference	GCA_000740375.1
B. abortus	3	BER	Reference	GCA_000740315.1
B. abortus	5	31 96	Reference	GCA_000740945.1
B. abortus	6	870	Reference	GCA_000740215.1
B. abortus	7	63 75	Reference	GCA_000740295.1
B. abortus	9	C68	Reference	GCA_000740195.1
B. abortus	/	19BA	Vaccine	GCA_003244395.3
B. abortus	/	104M	Vaccine	GCA_001296965.1
B. abortus	1	544A	Reference	GCA_000369945.1
B. abortus	1	A13334	Reference	GCA_000238175.1
B. abortus	1	NCTC10505	Reference	GCA_000740175.1
B. abortus	/	BD	China	GCA_002262975.1
B. abortus	/	MC	China	GCA_002262995.1
B. abortus	/	BAB8416	China	GCA_001043295.1
B. abortus	/	BJ1	China	GCA_003675365.1
B. abortus	/	116074	Italy	GCA_023651455.1
B. abortus	/	67761	Italy	GCA_002290705.1
B. abortus	/	22273	Italy	GCA_023650975.1
B. abortus	/	69841	Italy	GCA_023651695.1
B. abortus	/	IVRI95	India	GCA_003994435.1
